# Supplementary material for: Severe Muscle Deconditioning Triggers Early Extracellular Matrix Remodeling and Resident Stem Cell Differentiation into Adipocytes in Healthy Men
Source: Int J Mol Sci. 2022 May 14;23(10):5489. doi: 10.3390/ijms23105489 (PMC9143135; doi:10.3390/ijms23105489)
Supplement: Supplementary file 1 [file ijms-23-05489-s001.zip]

Archive with 1 entries (1 files):
- ijms-1711465-supplementary.pdf
